# Supplementary material for: Ferroptosis-Related Genes as Molecular Markers in Bovine Mammary Epithelial Cells Challenged with Staphylococcus aureus
Source: Int J Mol Sci. 2025 Mar 11;26(6):2506. doi: 10.3390/ijms26062506 (PMC11942541; doi:10.3390/ijms26062506)
Supplement: Supplementary file 1 [file ijms-26-02506-s001.zip]

Archive with 4 entries (4 files):
- .DS_Store
- Figure S1-S2.tiff
- Figure S3.tiff
- Supplement table.xlsx
