# Supplementary material for: Ferroptosis-Related Genes as Molecular Markers in Bovine Mammary Epithelial Cells Challenged with Staphylococcus aureus
Source: Int J Mol Sci. 2025 Mar 11;26(6):2506. doi: 10.3390/ijms26062506 (PMC11942541; doi:10.3390/ijms26062506)
Supplement: Supplementary file 1 [file ijms-26-02506-s001.zip › Supplement table.xlsx]

## Sheet: supplement-table1
Table S1. Nonparametric test results for S. aureus severity in Mac-T cells
	24h Group Median(P25，P75)			Kruskal-Wallis-H value	p
MOI	L(n = 4)	H(n = 4)	M(n = 3)
1:1	2.500(0.0,4.0)	0.500(0.0,4.0)	4.000(4.0,4.0)	3.197	0.202
4:1	4.000(2.0,4.0)	0.500(0.0,4.0)	4.000(4.0,4.0)	5.01	0.082
10:1	4.000(3.3,4.0)	3.500(0.0,4.0)	4.000(4.0,4.0)	3.001	0.223
	12h Group Median(P25，P75)			Kruskal-Wallis-H value	p
MOI	L(n = 4)	H(n = 4)	M(n = 3)
1:1	0.500(0.0,1.8)	0.000(0.0,1.8)	4.000(1.0,4.0)	3.912	0.141
4:1	0.500(0.0,1.8)	0.000(0.0,1.0)	3.000(2.0,4.0)	4.682	0.096
10:1	0.500(0.0,4.0)	0.500(0.0,2.5)	4.000(4.0,4.0)	4.407	0.11

## Sheet: supplement-table2
Table S2. The common DEGs
	gene
1	ENSBTAG00000000711
2	ENSBTAG00000017804
3	ENSBTAG00000000163
4	ENSBTAG00000008172
5	ENSBTAG00000005718
6	ENSBTAG00000008545
7	ENSBTAG00000001823
8	ENSBTAG00000007431
9	ENSBTAG00000000536
10	ENSBTAG00000009863
11	ENSBTAG00000012212
12	ENSBTAG00000004037
13	ENSBTAG00000006609
14	ENSBTAG00000010532
15	ENSBTAG00000047650
16	ENSBTAG00000030674
17	ENSBTAG00000001294
18	ENSBTAG00000018453
19	ENSBTAG00000020330
20	ENSBTAG00000006287
21	ENSBTAG00000021435
22	ENSBTAG00000020773
23	ENSBTAG00000014831
24	ENSBTAG00000003845
25	ENSBTAG00000005008
26	ENSBTAG00000018517
27	ENSBTAG00000017366
28	ENSBTAG00000046841
29	ENSBTAG00000017263
30	ENSBTAG00000013863
31	ENSBTAG00000013108
32	ENSBTAG00000048916
33	ENSBTAG00000047739
34	ENSBTAG00000004557
35	ENSBTAG00000025001
36	ENSBTAG00000008908
37	ENSBTAG00000020963
38	ENSBTAG00000008182
39	ENSBTAG00000032996
40	ENSBTAG00000053296
41	ENSBTAG00000013580
42	ENSBTAG00000001078
43	ENSBTAG00000001774
44	ENSBTAG00000001987
45	ENSBTAG00000001730
46	ENSBTAG00000019125
47	ENSBTAG00000012020
48	ENSBTAG00000010487
49	ENSBTAG00000004322
50	ENSBTAG00000010238
51	ENSBTAG00000021245
52	ENSBTAG00000021487
53	ENSBTAG00000026369
54	ENSBTAG00000050527
55	ENSBTAG00000016076
56	ENSBTAG00000009873
57	ENSBTAG00000016836
58	ENSBTAG00000002082
59	ENSBTAG00000047680
60	ENSBTAG00000039335
61	ENSBTAG00000000894
62	ENSBTAG00000000161
63	ENSBTAG00000000816
64	ENSBTAG00000010875
65	ENSBTAG00000000027
66	ENSBTAG00000018413
67	ENSBTAG00000016896
68	ENSBTAG00000006194
69	ENSBTAG00000016169
70	ENSBTAG00000015716
71	ENSBTAG00000016411
72	ENSBTAG00000049341
73	ENSBTAG00000007895
74	ENSBTAG00000030425
75	ENSBTAG00000010658
76	ENSBTAG00000014960
77	ENSBTAG00000010590
78	ENSBTAG00000016847
79	ENSBTAG00000006525
80	ENSBTAG00000015582
81	ENSBTAG00000011224
82	ENSBTAG00000014334
83	ENSBTAG00000015212
84	ENSBTAG00000017033
85	ENSBTAG00000023445
86	ENSBTAG00000049375
87	ENSBTAG00000011434
88	ENSBTAG00000002639
89	ENSBTAG00000012927
90	ENSBTAG00000021768
91	ENSBTAG00000031500
92	ENSBTAG00000052803
93	ENSBTAG00000052395
94	ENSBTAG00000013227
95	ENSBTAG00000002473
96	ENSBTAG00000001687
97	ENSBTAG00000003695
98	ENSBTAG00000007840
99	ENSBTAG00000006396
100	ENSBTAG00000039035
101	ENSBTAG00000006785
102	ENSBTAG00000014127
103	ENSBTAG00000001807
104	ENSBTAG00000005807
105	ENSBTAG00000011482
106	ENSBTAG00000006901
107	ENSBTAG00000017132
108	ENSBTAG00000001867
109	ENSBTAG00000020541
110	ENSBTAG00000021187
111	ENSBTAG00000021237
112	ENSBTAG00000018382
113	ENSBTAG00000020403
114	ENSBTAG00000049377
115	ENSBTAG00000021151
116	ENSBTAG00000008573
117	ENSBTAG00000007435
118	ENSBTAG00000001796
119	ENSBTAG00000015107
120	ENSBTAG00000048632
121	ENSBTAG00000019465
122	ENSBTAG00000012120
123	ENSBTAG00000004553
124	ENSBTAG00000010069
125	ENSBTAG00000015578
126	ENSBTAG00000048273
127	ENSBTAG00000021457
128	ENSBTAG00000021210
129	ENSBTAG00000012975
130	ENSBTAG00000008683
131	ENSBTAG00000032021
132	ENSBTAG00000016640
133	ENSBTAG00000014420
134	ENSBTAG00000012697
135	ENSBTAG00000012038
136	ENSBTAG00000016805
137	ENSBTAG00000015904
138	ENSBTAG00000008994
139	ENSBTAG00000001063
140	ENSBTAG00000009997
141	ENSBTAG00000003525
142	ENSBTAG00000002510
143	ENSBTAG00000049552
144	ENSBTAG00000008411
145	ENSBTAG00000053721
146	ENSBTAG00000012259
147	ENSBTAG00000001928
148	ENSBTAG00000025494
149	ENSBTAG00000046409
150	ENSBTAG00000009941
151	ENSBTAG00000005972
152	ENSBTAG00000017592
153	ENSBTAG00000020630
154	ENSBTAG00000004715
155	ENSBTAG00000020801
156	ENSBTAG00000015438
157	ENSBTAG00000052787
158	ENSBTAG00000007836
159	ENSBTAG00000016312
160	ENSBTAG00000034995
161	ENSBTAG00000021025
162	ENSBTAG00000012397
163	ENSBTAG00000011912
164	ENSBTAG00000005313
165	ENSBTAG00000002065
166	ENSBTAG00000020605
167	ENSBTAG00000012676
168	ENSBTAG00000017442
169	ENSBTAG00000018454
170	ENSBTAG00000014737
171	ENSBTAG00000032951
172	ENSBTAG00000016451
173	ENSBTAG00000016140
174	ENSBTAG00000010531
175	ENSBTAG00000054520
176	ENSBTAG00000000448
177	ENSBTAG00000002620
178	ENSBTAG00000026523
179	ENSBTAG00000012518
180	ENSBTAG00000006838
181	ENSBTAG00000052369
182	ENSBTAG00000011394

## Sheet: supplement-table3
Table S3. Experimental design for S. aureus strain challenges in Mac-T Cell
Cow Group	Strain Group		Strain Samples	Strain challenge Mac-T cell group	Strain challenge Mac-T cell sample
-	-	-		C	C
Low SCC	L	L1		ML	ML1
		L2			ML2
		L3			ML3
		L4			ML4
High SCC	H	H1		MH	MH1
		H2			MH2
		H3			MH3
		H4			MH4
Clinical Mastitis	M	M1		MM	MM1
		M2			MM2
		M3			MM3

## Sheet: supplement-table4
Table S4. Primer sequences for ferroptosis genes
Gene	Primer sequence
HMOX1-F	GACCCAAGAAGGTTTTAAGCTGG
HMOX1-R	TAGAGGGGAGTGTAGACGGG
VDAC2-F	GGAGACCACCAGATCACCTCT
VDAC2-R	ATGTTGAGAATTCCACGCCG
SAT1-F	AGCGATTATAGAGGCTTTGGC
SAT1-R	TCACTCCTCTGCTGCCATTTT
ACSL1-F	GGCCCATATGTTTGAGAGAGTTG
ACSL1-R	CCTCCCAGGCTCGACTGTAT
SLC3A2-F	GAGCATTCCCTTGCTTGCAC
SLC3A2-R	GCTCATGGTGCCTGAGTCG
